# Supplementary material for: Substantial changes in Gaseous pollutants and health effects during COVID-19 in Delhi, India
Source: PeerJ. 2023 Jan 9;11:e14489. doi: 10.7717/peerj.14489 (PMC9835704; doi:10.7717/peerj.14489)
Supplement: Supplemental Information 2 [file peerj-11-14489-s002.xlsx]

## Sheet: Sheet1
From Date	To Date	WD	AT	RH	SR	BP
01-01-2020 00:00	2020-01-01	332	5.95	77.59	102.74	998.17
02-01-2020 00:00	2020-01-02	335.21	6.36	75.28	114.2	997.83
03-01-2020 00:00	2020-01-03	268.74	12.65	69.76	115.33	995.88
04-01-2020 00:00	2020-01-04	254	15.06	66.6	94.9	994.96
05-01-2020 00:00	2020-01-05	258.03	11.1	62.99	89.48	995.38
06-01-2020 00:00	2020-01-06	161.36	12.47	65.67	36.85	996.36
07-01-2020 00:00	2020-01-07	83.24	13.28	69.53	53.26	994.14
08-01-2020 00:00	2020-01-08	179.11	12.85	76.46	19.8	992.27
09-01-2020 00:00	2020-01-09	284.13	9.84	72.57	91.63	997.07
10-01-2020 00:00	2020-01-10	281.18	10.48	69.25	123.09	997.09
11-01-2020 00:00	2020-01-11	255.7	12.24	62.08	125.21	996.5
12-01-2020 00:00	2020-01-12	261.89	13.02	64.43	124.47	993.73
13-01-2020 00:00	2020-01-13	118.69	14.17	67.4	62.71	989.3
14-01-2020 00:00	2020-01-14	229.52	12.42	72.05	87.16	993.08
15-01-2020 00:00	2020-01-15	200.21	11.99	71.46	116.12	994.1
16-01-2020 00:00	2020-01-16	217.08	11.56	73.96	52.75	993
17-01-2020 00:00	2020-01-17	267.48	12.62	74.41	73.3	994.29
18-01-2020 00:00	2020-01-18	268.84	11.51	73.36	87.78	996.01
19-01-2020 00:00	2020-01-19	284.64	10.18	72.52	116.19	996.75
20-01-2020 00:00	2020-01-20	285.97	11.55	72.46	78.97	995.64
21-01-2020 00:00	2020-01-21	67.09	12.21	74.59	78.25	996.38
22-01-2020 00:00	2020-01-22	257.41	11.12	75.15	83.9	997.77
23-01-2020 00:00	2020-01-23	300.21	13.29	57.86	152.64	996.31
24-01-2020 00:00	2020-01-24	287.67	12.47	57.03	173.13	993.99
25-01-2020 00:00	2020-01-25	285.44	10.78	66.46	98.93	994.1
26-01-2020 00:00	2020-01-26	297.33	13.04	65.47	130.64	992.2
27-01-2020 00:00	2020-01-27	111.88	13.45	67.89	61.84	989.77
28-01-2020 00:00	2020-01-28	115.17	14.59	70.22	74.58	988.62
29-01-2020 00:00	2020-01-29	205.45	13.82	66.64	138.62	994.43
30-01-2020 00:00	2020-01-30	295.57	13.31	66.31	146.12	995.17
31-01-2020 00:00	2020-01-31	234.2	10.82	68.84	134.73	993.06
01-02-2020 00:00	2020-02-01	103.63	10.78	69.7	136.47	995.92
02-02-2020 00:00	2020-02-02	284.33	11.57	69.82	136.25	997.31
03-02-2020 00:00	2020-02-03	273.32	12.27	63.65	152.59	995.97
04-02-2020 00:00	2020-02-04	54.92	12.16	65.93	120.24	994.44
05-02-2020 00:00	2020-02-05	232.28	13.03	63.67	137.28	994.65
06-02-2020 00:00	2020-02-06	220.96	11.77	65.55	140.94	993.98
07-02-2020 00:00	2020-02-07	165.54	11.56	65.94	130.9	996.45
08-02-2020 00:00	2020-02-08	289.4	13.42	62.96	147.06	998.04
09-02-2020 00:00	2020-02-09	273.06	13.38	63.01	149.27	998.16
10-02-2020 00:00	2020-02-10	284.92	13.06	63.94	151.01	996.76
11-02-2020 00:00	2020-02-11	285.44	13.44	64.65	150.04	997.07
12-02-2020 00:00	2020-02-12	278.77	16.07	61.4	143.52	996.38
13-02-2020 00:00	2020-02-13	285.05	18.8	55.62	160.17	993.32
14-02-2020 00:00	2020-02-14	292.21	17.93	53.72	166	990.61
15-02-2020 00:00	2020-02-15	298.71	16.87	50.83	169.99	990.81
16-02-2020 00:00	2020-02-16	229.42	16.41	58.56	164.81	993.97
17-02-2020 00:00	2020-02-17	243.22	13.67	65.69	66.83	995.02
18-02-2020 00:00	2020-02-18	285.43	16.99	52.66	167.44	992.23
19-02-2020 00:00	2020-02-19	180.96	16.85	59.24	119.52	991.09
20-02-2020 00:00	2020-02-20	134.07	18.22	59.62	79.94	990.99
21-02-2020 00:00	2020-02-21	106.7	15.57	69.42	52.34	995.05
22-02-2020 00:00	2020-02-22	51.62	17.55	65.18	142.78	997.85
23-02-2020 00:00	2020-02-23	93.71	18.37	65.03	141.31	995.8
24-02-2020 00:00	2020-02-24	148.95	17.96	63.51	162.38	992.53
25-02-2020 00:00	2020-02-25	293.33	16.98	68.77	78.37	991.28
26-02-2020 00:00	2020-02-26	190.77	18.7	65.16	137.52	991.98
27-02-2020 00:00	2020-02-27	101.53	18.83	65.87	119.71	992.36
28-02-2020 00:00	2020-02-28	127.36	20.18	63.12	127.19	991.02
29-02-2020 00:00	2020-02-29	144.83	18.99	64.62	114.27	990.36
01-03-2020 00:00	2020-03-01	104.98	19.35	63.76	167.4	990.97
02-03-2020 00:00	2020-03-02	78.77	19.89	64.05	160.48	990.54
03-03-2020 00:00	2020-03-03	143.32	19.97	60.1	182.59	989.02
04-03-2020 00:00	2020-03-04	88.54	17.01	67.63	66.47	988.63
05-03-2020 00:00	2020-03-05	147.32	16.96	67.68	67.32	988.76
06-03-2020 00:00	2020-03-06	206.52	15.76	69.68	114.71	987.58
07-03-2020 00:00	2020-03-07	161.33	16.68	67.67	109.32	991.95
08-03-2020 00:00	2020-03-08	209.51	17.1	65.28	180.53	993.83
09-03-2020 00:00	2020-03-09	293	17.88	59.03	209.43	990.92
10-03-2020 00:00	2020-03-10	143.61	18.63	57.01	187.62	989.6
11-03-2020 00:00	2020-03-11	167.58	20.7	59.55	158.8	987.21
12-03-2020 00:00	2020-03-12	158.93	20.56	59.32	166.63	989.46
13-03-2020 00:00	2020-03-13	163.6	19.94	56.31	175.67	991.4
14-03-2020 00:00	2020-03-14	165.88	17.1	68.05	106.97	992.89
15-03-2020 00:00	2020-03-15	169.64	17.07	64.16	182.66	994.61
16-03-2020 00:00	2020-03-16	288.31	16.14	68.53	94.91	994.25
17-03-2020 00:00	2020-03-17	292.67	20.78	58.61	232.14	993.9
18-03-2020 00:00	2020-03-18	297.99	24.23	53.2	233.71	991.13
19-03-2020 00:00	2020-03-19	199.08	21.72	62.19	180.2	989.25
20-03-2020 00:00	2020-03-20	92.48	23	57.78	174.13	988.24
21-03-2020 00:00	2020-03-21	173.89	23.14	58.49	136.85	988.67
22-03-2020 00:00	2020-03-22	171.93	22.25	59.61	189.51	990.57
23-03-2020 00:00	2020-03-23	147.43	23.01	55.59	190.48	989.97
24-03-2020 00:00	2020-03-24	154.95	23.21	58.23	145.46	988.59
25-03-2020 00:00	2020-03-25	205.42	24.17	57.6	195.11	989.05
26-03-2020 00:00	2020-03-26	293.62	23.67	58.74	123.73	990.38
27-03-2020 00:00	2020-03-27	180.03	20.88	64.44	101.89	992.1
28-03-2020 00:00	2020-03-28	253.32	21.17	63.52	223.03	992.55
29-03-2020 00:00	2020-03-29	295.58	22.8	56.17	222.09	990.37
30-03-2020 00:00	2020-03-30	303.56	22.17	55.4	218.57	990.39
31-03-2020 00:00	2020-03-31	246.58	23.47	53.21	186.4	989.2
01-04-2020 00:00	2020-04-01	222.08	24.28	53.13	208.29	988.37
02-04-2020 00:00	2020-04-02	248.43	23.91	51.06	224.02	988.7
03-04-2020 00:00	2020-04-03	298.97	22.45	46.7	224.48	989.87
04-04-2020 00:00	2020-04-04	288.16	23.17	49.8	225.63	989.84
05-04-2020 00:00	2020-04-05	184.06	24.13	51.87	203.21	990.51
06-04-2020 00:00	2020-04-06	172.38	26.97	46.66	216.06	989.3
07-04-2020 00:00	2020-04-07	240.36	25.36	47.22	201.17	987.4
08-04-2020 00:00	2020-04-08	269.08	25.64	42.36	244.46	988.05
09-04-2020 00:00	2020-04-09	303.63	24.7	45.75	204.01	988.4
10-04-2020 00:00	2020-04-10	305.84	26.88	43.19	215.18	989.26
11-04-2020 00:00	2020-04-11	202.37	28.66	42.17	190.36	990.22
12-04-2020 00:00	2020-04-12	281.76	28.54	40.9	214.41	988.01
13-04-2020 00:00	2020-04-13	305.09	29.74	41.08	209.33	985.98
14-04-2020 00:00	2020-04-14	203.76	31.07	40.82	181.2	986.39
15-04-2020 00:00	2020-04-15	161.55	31.06	37.85	189.62	986.04
16-04-2020 00:00	2020-04-16	263.38	30.53	36.49	190.23	984.9
17-04-2020 00:00	2020-04-17	168.16	30.83	34.72	183.44	984.46
18-04-2020 00:00	2020-04-18	123.63	28.3	42.43	152.59	986.38
19-04-2020 00:00	2020-04-19	243.05	27.42	44.09	211.69	985.9
20-04-2020 00:00	2020-04-20	174.22	26	46.11	144.86	986.75
21-04-2020 00:00	2020-04-21	228.61	26.57	46.13	196.87	987.09
22-04-2020 00:00	2020-04-22	238.68	27.89	41.03	214.87	985.64
23-04-2020 00:00	2020-04-23	210.52	27.97	40.58	100.63	984.73
24-04-2020 00:00	2020-04-24	151.01	28.99	43.41	201.24	983.25
25-04-2020 00:00	2020-04-25	204.34	29.95	39.05	180.71	983.6
26-04-2020 00:00	2020-04-26	154.83	25.64	50.04	158.19	986.4
27-04-2020 00:00	2020-04-27	177.28	26.04	53.96	199.79	989.33
28-04-2020 00:00	2020-04-28	156.61	27.76	50.46	179.31	989.19
29-04-2020 00:00	2020-04-29	145.92	29.76	48.86	160.64	986.41
30-04-2020 00:00	2020-04-30	122.77	30.65	46.98	175.71	985.76
01-05-2020 00:00	2020-05-01	135.18	30.13	51.55	149.01	983.98
02-05-2020 00:00	2020-05-02	179.17	30.38	48.06	187.07	983.9
03-05-2020 00:00	2020-05-03	170.53	28.76	53.04	155.84	984.94
04-05-2020 00:00	2020-05-04	90.62	30.34	45.81	211.06	985.8
05-05-2020 00:00	2020-05-05	169.93	29.85	48.08	211.71	984.93
06-05-2020 00:00	2020-05-06	147.29	28.78	45.83	145.97	984.63
07-05-2020 00:00	2020-05-07	135.53	28.89	42.99	219.04	985.18
08-05-2020 00:00	2020-05-08	139.39	30.96	44.41	204.46	983.42
09-05-2020 00:00	2020-05-09	162.77	32.62	44.9	194.08	984.09
10-05-2020 00:00	2020-05-10	156.34	27.28	50.39	93.76	985.61
11-05-2020 00:00	2020-05-11	132.55	28.3	50.52	183.24	986.38
12-05-2020 00:00	2020-05-12	100.82	30.05	47.21	175.36	985.96
13-05-2020 00:00	2020-05-13	134.73	29.31	49.34	104.76	984.86
14-05-2020 00:00	2020-05-14	145.81	30.06	52.54	181.34	984.06
15-05-2020 00:00	2020-05-15	249.83	31.11	42.57	224.4	983.48
16-05-2020 00:00	2020-05-16	257.37	31.77	37.75	236.81	982.34
17-05-2020 00:00	2020-05-17	225.38	32.4	36.52	195.13	980.91
18-05-2020 00:00	2020-05-18	239.1	31.97	34.58	210.35	980.09
19-05-2020 00:00	2020-05-19	108.46	31.76	34.67	212.46	979.54
20-05-2020 00:00	2020-05-20	269.09	32.52	30.76	232.25	979.1
21-05-2020 00:00	2020-05-21	273.06	33.54	29.6	236.63	978.08
22-05-2020 00:00	2020-05-22	183.32	34.66	32.29	219.81	978.24
23-05-2020 00:00	2020-05-23	173.65	35.95	34.7	199.92	979.46
24-05-2020 00:00	2020-05-24	228.32	37.31	32.82	218.42	980.09
25-05-2020 00:00	2020-05-25	235.68	36.06	31.8	220.89	979.49
26-05-2020 00:00	2020-05-26	248.18	37.26	30.11	223.5	977.96
27-05-2020 00:00	2020-05-27	102.05	35.97	33.89	198.63	976.46
28-05-2020 00:00	2020-05-28	126.5	32.57	43.44	168.43	978.53
29-05-2020 00:00	2020-05-29	114.02	28.67	52.11	160.71	981.57
30-05-2020 00:00	2020-05-30	129.71	29.14	51.7	177.47	983.35
31-05-2020 00:00	2020-05-31	129.8	25.42	65.18	156.54	985.36
01-06-2020 00:00	2020-06-01	75.98	27.43	59.22	231.82	985.59
02-06-2020 00:00	2020-06-02	124.38	29.14	57.76	210.15	983.68
03-06-2020 00:00	2020-06-03	168.53	30.46	51.17	232.03	981.83
04-06-2020 00:00	2020-06-04	115.26	29	54.99	133.27	981.02
05-06-2020 00:00	2020-06-05	113.41	28.43	55.1	157.81	981.12
06-06-2020 00:00	2020-06-06	95.74	30.11	52.95	208.93	980.58
07-06-2020 00:00	2020-06-07	97.76	29.41	53.42	182.89	980.44
08-06-2020 00:00	2020-06-08	120.53	31.21	51.62	222.39	979.94
09-06-2020 00:00	2020-06-09	111.46	33.6	48.62	205.59	979.69
10-06-2020 00:00	2020-06-10	168.34	34.72	48.75	245.69	979.17
11-06-2020 00:00	2020-06-11	NA	NA	NA	NA	NA
12-06-2020 00:00	2020-06-12	99.13	35.59	46.1	206.45	974.99
13-06-2020 00:00	2020-06-13	121.32	33.32	53.46	224.26	977.25
14-06-2020 00:00	2020-06-14	77.61	35.02	48.86	112.83	977.39
15-06-2020 00:00	2020-06-15	146.69	35.14	47.28	230.82	976.85
16-06-2020 00:00	2020-06-16	103.08	35.11	46.01	226.94	974.63
17-06-2020 00:00	2020-06-17	103.43	34.41	49.41	240.39	974.46
18-06-2020 00:00	2020-06-18	112.69	35.48	47.09	238.02	974.86
19-06-2020 00:00	2020-06-19	96.25	35.18	49.71	196.45	976.77
20-06-2020 00:00	2020-06-20	157.7	31.43	51.09	136.89	978.39
21-06-2020 00:00	2020-06-21	125.06	31.65	56.13	143.63	979.03
22-06-2020 00:00	2020-06-22	126.51	34.77	54.65	232.98	979.04
23-06-2020 00:00	2020-06-23	91.73	34.75	55.97	198.34	978.98
24-06-2020 00:00	2020-06-24	92.01	34.71	59.41	174.13	978.87
25-06-2020 00:00	2020-06-25	130.45	34.71	60.23	193.43	978.85
26-06-2020 00:00	2020-06-26	190.94	34.72	57.91	183.18	978.82
27-06-2020 00:00	2020-06-27	248.95	34.7	49.63	192.82	978.72
28-06-2020 00:00	2020-06-28	265.91	34.74	46.37	210.54	978.92
29-06-2020 00:00	2020-06-29	166.39	34.75	52.74	197.94	979.07
30-06-2020 00:00	2020-06-30	98.25	34.77	57.84	195.27	979.03
01-07-2020 00:00	2020-07-01	106.36	34.42	53.46	211.84	978.39
02-07-2020 00:00	2020-07-02	95.63	34.93	52.6	195.76	975.82
03-07-2020 00:00	2020-07-03	111.39	35.35	52.5	187.32	975.29
04-07-2020 00:00	2020-07-04	108.48	33.3	55.5	202.78	975.85
05-07-2020 00:00	2020-07-05	86.61	28.58	62.52	196.61	976.25
06-07-2020 00:00	2020-07-06	91.74	31.04	60.14	210.77	975.4
07-07-2020 00:00	2020-07-07	100.64	29.53	63.69	189.16	978.19
08-07-2020 00:00	2020-07-08	130.28	29.94	63.49	151.47	979.2
09-07-2020 00:00	2020-07-09	195.04	32.48	57.47	190.93	975.77
10-07-2020 00:00	2020-07-10	236.52	33.96	52.97	206.91	973.5
11-07-2020 00:00	2020-07-11	170.19	32.23	57.93	142.97	974.09
12-07-2020 00:00	2020-07-12	177.7	28.93	61.68	151.08	976.41
13-07-2020 00:00	2020-07-13	193.97	31.52	56.1	231.38	976.17
14-07-2020 00:00	2020-07-14	144.8	33.1	55.83	207.66	976.99
15-07-2020 00:00	2020-07-15	88.49	32.27	57.21	219.32	977.68
16-07-2020 00:00	2020-07-16	87.09	32.03	59.07	187.57	976.72
17-07-2020 00:00	2020-07-17	100.7	31.49	61.72	150.93	977.37
18-07-2020 00:00	2020-07-18	85.97	30.97	63.69	153.43	978.58
19-07-2020 00:00	2020-07-19	220.88	29.56	66.42	132.91	977.14
20-07-2020 00:00	2020-07-20	241.36	28.68	62.35	118.1	975.51
21-07-2020 00:00	2020-07-21	150.23	26.38	69.53	108.42	978.51
22-07-2020 00:00	2020-07-22	163.72	26.42	71.31	67.97	979.61
23-07-2020 00:00	2020-07-23	264.63	29.56	62.31	222.29	978.61
24-07-2020 00:00	2020-07-24	88.4	30.18	62.5	215.68	981.41
25-07-2020 00:00	2020-07-25	90.75	29.43	66.43	161.73	983.07
26-07-2020 00:00	2020-07-26	NA	NA	NA	NA	NA
27-07-2020 00:00	2020-07-27	268.29	34.89	51.26	307.85	978.25
28-07-2020 00:00	2020-07-28	245.72	32.86	57.42	209.9	977.54
29-07-2020 00:00	2020-07-29	142.91	30.51	59.47	142.75	978.18
30-07-2020 00:00	2020-07-30	120.3	28.31	66.49	131.31	980.22
31-07-2020 00:00	2020-07-31	100.94	30.31	65.59	170.24	979.35
01-08-2020 00:00	2020-08-01	170.19	29.44	65.62	184.71	978.92
02-08-2020 00:00	2020-08-02	203.82	27.25	71.44	4.94	978.07
03-08-2020 00:00	2020-08-03	221.74	33.59	56.11	229.88	971.83
04-08-2020 00:00	2020-08-04	123.41	31.86	59.32	184.7	971.26
05-08-2020 00:00	2020-08-05	84.51	30.1	66.34	120.57	972.83
06-08-2020 00:00	2020-08-06	86.03	31.86	58.89	213.28	975.61
07-08-2020 00:00	2020-08-07	94.39	31.1	60.53	187.22	978.13
08-08-2020 00:00	2020-08-08	104.54	32.87	58.78	218.78	976.22
09-08-2020 00:00	2020-08-09	172.75	29.94	67.57	119.53	975.76
10-08-2020 00:00	2020-08-10	124.59	30.72	65.98	160.76	976.92
11-08-2020 00:00	2020-08-11	162.49	29.96	68.76	128.03	976.54
12-08-2020 00:00	2020-08-12	208.33	31.42	63.05	185.73	975.41
13-08-2020 00:00	2020-08-13	112.6	26.93	74.33	32.75	975.34
14-08-2020 00:00	2020-08-14	84.15	28.64	68.88	115.47	974.64
15-08-2020 00:00	2020-08-15	103.2	30.6	65.16	173.53	974.53
16-08-2020 00:00	2020-08-16	105.7	31.06	64.21	211.44	975.46
17-08-2020 00:00	2020-08-17	118.52	29.62	69.49	75.94	975.87
18-08-2020 00:00	2020-08-18	158.08	30.46	66.34	128.38	976.3
19-08-2020 00:00	2020-08-19	140.13	26.49	74.64	20.94	976.4
20-08-2020 00:00	2020-08-20	98.29	26.72	71.65	105.55	979.07
21-08-2020 00:00	2020-08-21	87.37	29.06	65.05	203.92	980.48
22-08-2020 00:00	2020-08-22	78.55	29.14	64.76	167.11	979.76
23-08-2020 00:00	2020-08-23	81.74	29.44	64.34	178.42	978.24
24-08-2020 00:00	2020-08-24	105.55	28.88	65.52	135.21	978.66
25-08-2020 00:00	2020-08-25	132.26	29.71	64.13	154.91	980.56
26-08-2020 00:00	2020-08-26	253.37	29.7	63.14	168.06	981.75
27-08-2020 00:00	2020-08-27	178.74	30.4	62.63	189.28	981.08
28-08-2020 00:00	2020-08-28	189.36	28.47	68.94	115.06	979.3
29-08-2020 00:00	2020-08-29	80.76	27.92	69.36	153.2	979.54
30-08-2020 00:00	2020-08-30	91.52	28.45	64.47	134.52	978.84
31-08-2020 00:00	2020-08-31	137.65	29.14	61.83	163.46	980.84
01-09-2020 00:00	2020-09-01	144.13	29.46	61.42	149.17	982.27
02-09-2020 00:00	2020-09-02	151.55	30.06	62.09	168.55	984.29
03-09-2020 00:00	2020-09-03	94.99	30.44	62.26	176.35	984.93
04-09-2020 00:00	2020-09-04	117.18	30.44	62.46	159.57	983.66
05-09-2020 00:00	2020-09-05	209.02	29.36	66.34	122.94	981.87
06-09-2020 00:00	2020-09-06	186.18	29.45	64.34	174.63	981.06
07-09-2020 00:00	2020-09-07	152.83	29.62	64.34	156.86	981.52
08-09-2020 00:00	2020-09-08	225.72	30.32	61.54	203.36	982.18
09-09-2020 00:00	2020-09-09	284.02	30.5	62.46	194.47	982.02
10-09-2020 00:00	2020-09-10	271.14	30.56	60.97	196.14	979.6
11-09-2020 00:00	2020-09-11	165.16	30.79	60.03	202.2	980.16
12-09-2020 00:00	2020-09-12	64.87	31.38	57.94	240.52	982.27
13-09-2020 00:00	2020-09-13	74.91	32.24	57.08	223.75	982.24
14-09-2020 00:00	2020-09-14	76.36	30.47	62.43	155.41	981.58
15-09-2020 00:00	2020-09-15	175.48	30.63	61.45	160.28	981.05
16-09-2020 00:00	2020-09-16	257.44	31.39	60.01	183.92	980.72
17-09-2020 00:00	2020-09-17	249.72	31.62	58.23	188.31	980.21
18-09-2020 00:00	2020-09-18	243.99	32.03	57.54	192.07	979.34
19-09-2020 00:00	2020-09-19	174.47	30.9	60.57	176	979.72
20-09-2020 00:00	2020-09-20	209.76	30.74	60.5	178.84	979.13
21-09-2020 00:00	2020-09-21	268.51	29.36	64.73	86.41	978.1
22-09-2020 00:00	2020-09-22	102.95	30.95	59.57	160.03	978.41
23-09-2020 00:00	2020-09-23	92.29	30.63	58.91	172.22	978.67
24-09-2020 00:00	2020-09-24	102.47	29.9	60.36	156.73	980.85
25-09-2020 00:00	2020-09-25	249.19	30.02	58.3	175.24	980.09
26-09-2020 00:00	2020-09-26	206.79	27.71	61.06	100.74	980.29
27-09-2020 00:00	2020-09-27	263.74	28.29	55.67	184.74	983
28-09-2020 00:00	2020-09-28	201.63	28.12	56.8	179.71	984.05
29-09-2020 00:00	2020-09-29	253.06	28.26	57.85	170.04	983.85
30-09-2020 00:00	2020-09-30	263.54	28.29	54.36	177.75	982.91
01-10-2020 00:00	2020-10-01	262.48	28.06	55.61	175.73	982.43
02-10-2020 00:00	2020-10-02	257.24	27.57	57.63	172.74	983.21
03-10-2020 00:00	2020-10-03	295.57	27.01	55.92	174.48	984.32
04-10-2020 00:00	2020-10-04	350	19.95	71.65	4.4	984.95
