# Supplementary material for: Substantial changes in Gaseous pollutants and health effects during COVID-19 in Delhi, India
Source: PeerJ. 2023 Jan 9;11:e14489. doi: 10.7717/peerj.14489 (PMC9835704; doi:10.7717/peerj.14489)
Supplement: Supplemental Information 3 [file peerj-11-14489-s003.xlsx]

## Sheet: Sheet1
To Date	NO	NO2	NOx	Ozone	NH3	SO2
2020-01-01	61.6532	40.2549	69.67	37.4301	37.1998	11.7558
2020-01-02	75.2317	62.4495	92.8185	31.6465	34.5248	12.7528
2020-01-03	75.9401	66.6213	95.7168	20.8323	41.0155	12.8281
2020-01-04	66.4074	64.1	87.4315	17.8446	42.5964	11.6429
2020-01-05	31.5801	47.5536	51.7866	24.2918	47.6242	9.16861
2020-01-06	21.3564	40.9918	39.4145	20.0704	46.793	8.18972
2020-01-07	13.771	33.745	29.0459	23.1706	44.395	10.5042
2020-01-08	15.9259	32.2812	30.0428	14.7659	42.3657	9.34222
2020-01-09	12.0317	29.1984	25.5333	16.3512	36.9999	8.69639
2020-01-10	15.6099	33.7548	31.2678	20.9759	38.5588	8.3725
2020-01-11	27.5968	38.8638	43.5632	27.0891	41.5884	10.1136
2020-01-12	43.9198	42.7488	58.7912	31.6441	44.2996	9.95556
2020-01-13	27.9397	40.6359	44.2071	29.6663	47.3059	9.46778
2020-01-14	18.9435	38.0855	36.4182	23.648	43.2155	8.72389
2020-01-15	17.9915	37.618	36.2167	25.3583	41.0675	9.14556
2020-01-16	16.8523	30.8544	30.5622	24.2581	40.8857	8.68556
2020-01-17	17.0437	27.715	28.8187	21.3667	37.6386	8.79417
2020-01-18	22.0336	32.6763	35.784	17.1996	37.3023	8.30222
2020-01-19	13.2077	27.0704	25.862	18.8099	36.0661	7.7025
2020-01-20	20.3001	33.3949	34.3023	20.5536	36.0693	7.33806
2020-01-21	38.3598	33.0453	46.8671	25.0988	39.0611	8.72917
2020-01-22	34.8072	36.9369	46.9329	22.0481	36.9795	8.45944
2020-01-23	20.7243	40.0863	39.202	44.9386	32.3238	8.56167
2020-01-24	20.0748	40.1998	38.9265	25.1888	30.9177	8.95861
2020-01-25	32.2443	48.6255	51.2263	28.6676	35.6033	9.31556
2020-01-26	51.0689	52.1579	67.3855	28.4469	40.6146	9.575
2020-01-27	68.4237	62.9706	82.4653	27.3077	43.9412	10.5506
2020-01-28	31.9583	48.605	51.4262	26.5582	36.6435	9.20222
2020-01-29	25.4261	44.1971	44.1704	25.7951	34.8504	9.02111
2020-01-30	19.0928	40.7329	37.2429	30.7985	27.9803	8.66083
2020-01-31	19.6064	38.6509	37.215	23.3655	26.0101	8.37944
2020-02-01	30.5614	37.9313	45.1895	23.2442	26.9127	7.83944
2020-02-02	28.7002	42.2676	46.3158	27.1371	27.2884	9.9825
2020-02-03	34.7909	43.1083	50.752	29.9373	26.1893	10.6936
2020-02-04	48.1007	49.2541	63.1815	26.9506	27.7663	12.545
2020-02-05	28.9329	46.5744	49.594	42.8723	27.172	11.8214
2020-02-06	26.2059	46.2264	48.3885	38.1693	25.3186	12.1553
2020-02-07	28.6775	43.8472	47.514	36.5576	25.8604	13.0225
2020-02-08	18.0127	40.0695	37.0282	34.6361	26.3786	13.7231
2020-02-09	21.9299	42.6808	41.3624	33.8882	25.5982	15.2922
2020-02-10	29.9299	41.6347	47.3538	33.9737	26.0847	14.9106
2020-02-11	42.228	52.3731	60.408	39.2751	28.2297	14.4242
2020-02-12	23.708	46.3133	44.6833	43.2232	27.8027	15.6981
2020-02-13	15.2327	40.0449	35.2619	39.4173	25.0919	16.6631
2020-02-14	8.14373	31.5157	24.948	44.6601	23.1948	16.9983
2020-02-15	9.08897	32.1288	26.1692	47.6933	22.7207	17.8425
2020-02-16	19.2549	38.7943	37.2988	46.0253	25.6842	20.4147
2020-02-17	25.5052	44.7027	43.6795	40.1667	27.245	21.9694
2020-02-18	30.8564	47.7572	50.9955	42.173	25.5701	22.8753
2020-02-19	40.5802	47.9293	57.4872	46.2318	28.1682	24.5786
2020-02-20	24.8733	44.379	45.8408	56.7864	26.9309	21.4842
2020-02-21	21.0316	38.4905	39.0799	59.1717	24.2837	15.6886
2020-02-22	20.2968	36.2275	36.4198	45.8765	27.2171	14.4944
2020-02-23	17.608	33.8556	33.0286	37.0783	34.3801	14.8861
2020-02-24	20.6628	41.9878	40.154	37.558	33.8242	17.3722
2020-02-25	21.3569	44.5184	41.9889	37.9022	35.8036	19.0353
2020-02-26	34.208	47.4005	52.8809	32.4235	36.1377	20.2583
2020-02-27	18.2867	42.6208	38.8482	31.2789	38.0521	18.0331
2020-02-28	13.3364	34.3338	30.4546	36.5066	36.052	15.7589
2020-02-29	10.1841	35.0042	28.0897	39.328	33.5571	14.0747
2020-03-01	12.4031	38.0678	31.2721	44.2063	31.9697	14.3331
2020-03-02	31.6923	41.6591	47.6271	40.3586	35.6408	14.9178
2020-03-03	22.0853	41.2821	39.9419	35.374	33.7993	14.5214
2020-03-04	22.5518	37.1313	38.9887	36.2622	33.7273	18.1708
2020-03-05	8.8003	29.2133	23.4729	41.9413	30.8541	16.6411
2020-03-06	7.62877	30.3173	23.0532	42.7927	27.6703	14.1939
2020-03-07	10.2024	26.9142	23.0365	39.261	28.3628	12.1372
2020-03-08	29.83	30.4704	38.9164	36.2703	30.3944	11.0333
2020-03-09	10.1883	28.5259	24.3431	35.4099	29.0297	14.9097
2020-03-10	10.7232	25.7369	23.7814	40.8221	29.9311	18.3878
2020-03-11	5.81508	20.317	16.8915	40.8634	31.2622	16.2439
2020-03-12	14.2456	27.8038	26.9226	41.482	36.6404	16.5794
2020-03-13	17.4431	36.8032	33.3995	39.9608	47.7538	16.3733
2020-03-14	10.1841	24.7307	21.7325	32.7497	24.0603	14.2197
2020-03-15	18.8867	44.7597	39.6852	40.2894	30.3985	16.5503
2020-03-16	15.6788	44.3858	37.9404	37.0973	30.6494	15.7392
2020-03-17	16.6642	44.9423	37.7346	43.7624	30.7202	19.5394
2020-03-18	15.3401	45.0865	37.9529	43.6249	30.82	19.0376
2020-03-19	18.9895	43.0716	39.2886	46.2893	31.7051	20.7768
2020-03-20	19.1979	44.388	39.3416	49.6483	31.1286	21.9203
2020-03-21	18.0511	44.1517	38.4188	49.8989	33.1961	23.2249
2020-03-22	10.5618	35.5005	28.3779	50.5839	30.999	21.4447
2020-03-23	6.66173	28.4818	21.8297	50.1949	26.5005	20.8239
2020-03-24	5.61583	21.149	16.9082	46.8061	24.8155	17.7133
2020-03-25	5.31327	18.4722	14.7638	39.7008	25.9109	16.6872
2020-03-26	4.2806	15.1105	12.1776	35.2626	25.4707	16.255
2020-03-27	4.30069	12.2259	10.5337	31.6846	21.9664	12.9657
2020-03-28	4.2926	12.1295	10.4869	28.5373	20.6568	11.5961
2020-03-29	3.96312	11.5654	10.217	31.748	20.0746	13.2504
2020-03-30	3.87355	12.0484	10.4294	40.5962	19.1892	14.3937
2020-03-31	3.71097	11.3527	10.0207	46.1137	21.3501	16.8824
2020-04-01	3.88806	12.1073	10.5782	46.2458	20.5353	17.9228
2020-04-02	3.66545	12.6122	10.5497	46.4355	19.3763	16.7061
2020-04-03	3.59676	14.9597	12.0717	48.2734	16.1369	17.8141
2020-04-04	4.12677	16.9967	13.7512	53.6139	13.7493	17.7981
2020-04-05	3.95094	18.431	14.2625	51.458	15.4329	20.8696
2020-04-06	4.14836	18.6514	14.5106	52.3867	16.2176	22.5235
2020-04-07	3.71431	18.2158	13.4864	49.7822	15.5774	17.5404
2020-04-08	3.71483	15.8541	12.6546	55.3176	14.1169	18.1752
2020-04-09	3.84533	16.2619	13.2119	58.1024	17.006	18.4754
2020-04-10	4.60633	19.6251	15.6689	57.7059	22.3497	21.7212
2020-04-11	4.22194	18.5907	14.3694	59.9495	23.4943	25.5593
2020-04-12	3.66978	17.0913	13.2654	61.1007	22.1553	22.0781
2020-04-13	4.05903	19.3425	15.1074	59.328	22.8838	21.5919
2020-04-14	4.77181	20.4763	16.608	56.0057	23.7363	23.6532
2020-04-15	6.28786	23.7141	19.4562	49.5068	24.6964	23.1924
2020-04-16	5.79647	24.4636	19.5438	53.0643	25.3225	23.0949
2020-04-17	5.18611	20.21	16.5293	55.7491	23.0009	20.9339
2020-04-18	5.09619	16.3984	14.2786	64.4078	22.8628	20.2842
2020-04-19	5.34185	18.3738	15.5432	64.1671	24.0485	17.2706
2020-04-20	6.5379	19.0817	16.5857	51.8917	25.2353	16.1075
2020-04-21	5.11306	18.5275	15.3873	52.4363	24.7326	17.0719
2020-04-22	6.02925	21.8325	18.1952	53.5204	24.4553	17.8239
2020-04-23	5.40933	20.2642	16.8273	59.5366	25.0839	19.6692
2020-04-24	5.78206	22.0222	18.1301	62.5884	28.1554	22.4111
2020-04-25	5.90131	19.5049	16.8198	63.3853	27.0106	18.8114
2020-04-26	4.94421	17.3228	14.4993	64.4352	27.8659	17.5192
2020-04-27	4.65639	13.8886	12.3353	71.9754	27.1226	14.8747
2020-04-28	5.26741	14.7551	13.5059	74.3031	26.842	16.4875
2020-04-29	6.4925	15.5082	14.8271	75.2554	25.7931	17.2061
2020-04-30	6.90222	16.2106	15.534	76.7713	25.7885	18.0978
2020-05-01	7.03097	17.0933	16.0331	76.8547	27.7213	18.2633
2020-05-02	7.20986	15.3871	15.4644	76.8831	26.6283	17.9039
2020-05-03	6.91403	14.6086	15.1104	75.4669	24.6942	16.8625
2020-05-04	6.75694	14.47	14.4221	73.2203	22.9457	15.9994
2020-05-05	7.57333	17.2993	16.8249	67.3224	21.9889	18.0722
2020-05-06	7.25986	19.0564	17.8628	69.1287	21.9323	19.6811
2020-05-07	7.03472	18.4872	16.9797	77.0209	20.7145	20.1083
2020-05-08	7.28917	18.385	17.1043	89.1138	22.0047	20.5181
2020-05-09	8.13292	17.6944	17.9986	95.1647	24.8649	19.4567
2020-05-10	4.03536	17.7233	13.7494	90.2408	25.5452	18.2306
2020-05-11	3.86422	17.8904	13.8062	88.6263	24.059	17.8581
2020-05-12	3.49433	18.0301	13.5107	84.1131	23.3729	19.7794
2020-05-13	3.898	20.2012	15.179	81.8309	24.3349	20.6314
2020-05-14	5.71128	22.9908	17.9857	72.5367	23.5744	18.6106
2020-05-15	4.52625	23.1612	17.3706	67.7656	22.6341	22
2020-05-16	4.78764	24.3474	18.1753	73.7768	21.4496	21.4858
2020-05-17	4.99778	27.1264	20.0615	74.5719	21.0982	24.105
2020-05-18	6.0825	31.4304	23.325	71.0287	21.9726	27.9889
2020-05-19	8.69847	35.8453	28.0076	73.2108	23.686	30.0697
2020-05-20	4.84319	30.0019	20.7124	75.4815	22.8544	25.9533
2020-05-21	5.61111	29.3019	20.7044	84.8059	21.3514	27.9958
2020-05-22	8.65528	34.9514	26.3571	80.4755	22.5347	35.0517
2020-05-23	8.32688	37.3614	26.9359	68.147	23.2844	28.1214
2020-05-24	6.48389	31.21	21.1471	61.8852	23.7344	25.4469
2020-05-25	4.87597	26.7628	19.4028	63.5738	22.738	26.5572
2020-05-26	8.02359	27.4045	21.3211	60.2273	22.2767	24.0567
2020-05-27	4.1722	22.5099	15.6192	74.5106	22.3153	25.0608
2020-05-28	4.58772	19.5818	14.1263	61.679	27.0659	20.1953
2020-05-29	3.78532	17.2971	12.7049	64.62	28.0294	14.225
2020-05-30	3.68905	15.9439	11.5662	62.2465	27.0314	13.7547
2020-05-31	3.64625	16.4333	11.8659	48.6688	26.863	13.3908
2020-06-01	4.12708	18.0867	13.5125	56.0159	25.3402	15.1553
2020-06-02	4.78462	18.1952	13.9436	55.504	26.5574	14.505
2020-06-03	4.608	23.5915	17.5524	51.3717	25.841	14.9164
2020-06-04	7.14278	27.6808	20.432	43.0684	29.7102	18.4394
2020-06-05	5.00808	25.2996	17.0173	59.4398	31.2358	18.0042
2020-06-06	5.41444	25.1356	16.9092	55.0674	28.9834	16.5658
2020-06-07	4.24792	21.396	14.6601	62.5198	26.5369	16.0097
2020-06-08	4.78486	23.882	16.2269	69.4722	26.3314	18.5644
2020-06-09	5.94238	24.3499	18.4781	65.3295	26.4075	19.3978
2020-06-10	7.92036	27.257	21.8213	57.8365	27.6969	18.5625
2020-06-11	7.99875	28.4492	24.8201	55.4176	28.3332	18.6125
2020-06-12	8.05639	25.9135	22.9013	55.8114	28.9174	17.88
2020-06-13	6.17127	23.8054	18.9869	51.9061	26.9641	15.1533
2020-06-14	5.77554	24.5891	18.9414	52.1746	28.2813	15.2
2020-06-15	6.5214	21.9328	19.128	50.9375	31.6944	17.0233
2020-06-16	4.70742	24.8565	18.3023	58.0293	26.5887	15.6944
2020-06-17	4.40298	18.9914	14.6652	63.0408	24.0607	17.2192
2020-06-18	4.55629	19.8108	15.2622	69.9639	22.3859	16.8686
2020-06-19	4.39532	18.7014	14.5212	61.5853	21.3271	13.8697
2020-06-20	5.072	19.4553	15.4643	45.7333	17.4128	13.2919
2020-06-21	5.78937	20.6057	16.6598	38.7001	18.9718	13.9497
2020-06-22	4.83282	20.8641	16.1215	40.5281	20.8765	13.565
2020-06-23	4.7152	17.7251	13.9875	37.6741	18.9185	12.6083
2020-06-24	4.48569	16.4711	13.1296	35.764	18.7526	11.9072
2020-06-25	5.22431	18.6981	15.1764	33.3153	25.2729	12.1761
2020-06-26	5.595	18.3161	15.1746	32.5254	25.6168	12.4206
2020-06-27	6.69417	21.7183	17.7508	30.095	27.4379	12.1233
2020-06-28	8.51667	22.6036	19.245	25.4671	22.031	13.5811
2020-06-29	6.63792	19.5919	16.294	26.4917	20.4936	14.5692
2020-06-30	4.69222	18.0515	14.1747	31.5558	18.8956	15.3028
2020-07-01	4.56681	18.1957	14.0254	42.8456	19.742	12.4317
2020-07-02	4.73056	18.7201	14.9476	49.4189	20.6254	13.5983
2020-07-03	4.77403	18.5261	14.9596	51.7182	21.3835	12.6703
2020-07-04	4.46736	17.4031	13.7199	52.6216	22.9512	11.7
2020-07-05	4.17958	16.2614	12.8588	53.9237	20.069	11.5675
2020-07-06	4.57875	15.4615	12.6589	54.1076	18.0959	10.1856
2020-07-07	5.17181	15.59	12.5746	47.8806	21.7495	10.4894
2020-07-08	5.67375	18.1243	15.0108	35.1505	21.9418	9.8075
2020-07-09	6.01194	18.3283	15.3903	36.8879	19.8143	10.255
2020-07-10	5.67986	19.1047	15.5817	37.6073	18.7548	9.62056
2020-07-11	5.20167	18.8899	15.2356	44.5174	19.2183	9.66222
2020-07-12	4.93181	18.1086	14.4997	47.789	19.8708	10.3414
2020-07-13	5.47	18.8546	15.5274	48.3537	20.0175	11.2086
2020-07-14	6.19708	19.2858	15.9686	45.8707	19.9042	10.4425
2020-07-15	5.27219	17.7833	14.4691	50.5236	21.9164	11.1578
2020-07-16	5.48583	17.9439	14.6876	50.8527	21.1662	9.80417
2020-07-17	5.69361	17.9268	14.9697	44.6225	20.6441	9.8025
2020-07-18	5.33908	19.2025	15.0863	36.5207	26.7172	10.5836
2020-07-19	6.59217	19.2181	16.1786	32.1334	27.3739	8.92194
2020-07-20	5.79164	20.253	16.4036	34.8108	25.0191	10.1789
2020-07-21	5.86678	20.8002	16.6157	36.8312	22.8436	9.17375
2020-07-22	7.77836	20.8056	17.8659	33.5291	21.5036	8.34278
2020-07-23	9.40883	23.5186	20.8653	32.4063	22.6395	9.75278
2020-07-24	8.25561	23.8579	20.1211	29.024	25.266	12.2914
2020-07-25	6.78044	21.8032	17.6977	36.9196	27.9765	9.78472
2020-07-26	7.74533	23.3988	19.723	39.1	28.2724	11.0558
2020-07-27	8.22128	23.0669	19.2427	37.5932	28.9257	10.5228
2020-07-28	6.76611	22.6476	18.3129	38.1843	26.7845	10.5672
2020-07-29	7.04506	22.6572	18.824	33.2932	23.8948	11.2078
2020-07-30	6.86928	23.0194	18.6962	31.0468	24.2435	10.8733
2020-07-31	7.19225	23.7018	19.2392	33.0514	23.2864	11.1169
2020-08-01	7.08025	23.8151	19.1691	34.6997	24.2651	11.3172
2020-08-02	7.79633	22.6736	18.8787	35.7485	23.4571	11.0333
2020-08-03	8.43653	21.0889	18.5476	32.9364	23.1533	12.065
2020-08-04	6.72433	19.4804	16.3505	38.3852	22.051	12.6503
2020-08-05	6.88228	20.468	16.9441	38.0357	20.7892	11.7044
2020-08-06	6.71583	19.9489	16.5194	33.5009	21.5395	13.0831
2020-08-07	6.05369	19.3449	15.5693	25.866	21.7072	13.6925
2020-08-08	7.61211	21.4861	18.1467	29.3526	20.4426	15.2147
2020-08-09	8.68656	20.7096	18.5583	30.4169	20.316	15.25
2020-08-10	7.86225	20.4214	17.7422	26.8773	25.0749	13.3386
2020-08-11	7.99878	20.8032	18.1196	19.5246	25.6083	14.1842
2020-08-12	7.47061	19.8849	17.3269	25.2728	23.9825	13.9556
2020-08-13	7.68003	19.9662	17.3877	21.5806	22.6234	13.2319
2020-08-14	7.20808	19.1231	16.5543	18.8321	21.2899	14.7531
2020-08-15	6.71521	19.3408	16.246	61.0122	20.5684	14.5369
2020-08-16	6.78778	17.9436	15.566	60.14	20.1212	13.3986
2020-08-17	8.57319	20.7604	18.5953	52.4904	21.0864	13.0342
2020-08-18	11.1071	23.3226	22.2669	35.7636	23.897	13.1494
2020-08-19	13.075	25.6686	25.2271	27.3771	23.0075	13.6047
2020-08-20	13.1617	25.7756	25.139	26.8217	23.8758	14.3164
2020-08-21	11.0776	23.6436	22.4844	27.496	22.5922	14.1419
2020-08-22	8.15917	18.6575	17.5029	29.6156	21.1937	13.8742
2020-08-23	6.40311	15.969	15.4858	30.3643	20.5489	14.4975
2020-08-24	6.88656	16.2242	16.0537	31.0374	21.156	14.3925
2020-08-25	8.13542	18.9585	17.5324	30.1316	19.7522	13.4108
2020-08-26	9.83736	22.0596	20.4919	33.391	21.3178	12.8433
2020-08-27	10.7647	20.7171	20.289	26.8549	16.2682	13.9411
2020-08-28	15.6156	21.225	24.4994	27.7092	17.807	13.6561
2020-08-29	14.6436	20.1249	22.7983	28.3006	17.8593	12.2228
2020-08-30	10.4414	15.6094	16.8464	29.3146	18.8291	12.8089
2020-08-31	8.25222	20.2824	17.95	25.5381	20.226	11.6044
2020-09-01	8.01056	15.8568	14.8635	25.3144	17.8762	10.8558
2020-09-02	8.92972	18.0718	17.2127	31.5134	16.3876	11.8679
2020-09-03	7.78631	16.5919	15.4422	39.7364	16.7532	12.43
2020-09-04	9.70306	20.6225	18.2606	41.3579	20.2408	12.3714
2020-09-05	11.6251	26.9447	24.214	39.3508	26.9794	12.2147
2020-09-06	11.2856	26.3604	24.3426	46.3213	25.5229	10.5486
2020-09-07	13.0536	26.7525	25.5767	41.8268	26.1613	12.1806
2020-09-08	12.5826	25.4247	24.3908	38.408	25.8448	9.99972
2020-09-09	11.1706	24.086	22.4007	37.4548	26.2263	10.5539
2020-09-10	13.0158	25.6117	24.7549	38.7591	27.3907	10.1689
2020-09-11	15.5367	34.5601	31.7526	41.0359	26.5252	11.2033
2020-09-12	16.0943	31.0976	30.4118	44.2427	27.2641	12.4325
2020-09-13	13.8358	28.7457	27.2119	46.308	28.1351	10.9033
2020-09-14	12.6244	28.5199	26.0694	51.6376	26.5374	10.97
2020-09-15	12.0386	27.9658	25.405	42.5191	25.4146	11.8892
2020-09-16	12.7706	30.1971	27.3749	41.9676	25.4727	10.6853
2020-09-17	10.8758	29.6654	25.1807	39.8824	26.1677	10.8983
2020-09-18	11.0972	27.6769	24.4367	37.6271	25.3416	9.62889
2020-09-19	9.03972	26.0142	21.7308	40.202	24.1927	10.4681
2020-09-20	9.88681	26.905	23.0429	42.8527	24.305	11.0831
2020-09-21	10.7587	27.7867	24.2296	45.2711	24.2886	13.8997
2020-09-22	8.43208	26.7899	21.7253	42.0104	24.1733	11.2514
2020-09-23	10.129	26.5118	22.9875	39.5739	25.1434	9.94
2020-09-24	10.5596	27.5888	23.8461	37.4257	23.9929	11.2117
2020-09-25	11.6929	30.68	26.5428	41.6331	21.7457	11.2736
2020-09-26	15.4596	33.5938	31.5092	34.7009	21.0963	9.15306
2020-09-27	19.2386	33.3919	34.4685	35.4744	23.5351	9.92972
2020-09-28	16.936	33.4357	32.7213	34.8623	22.0491	10.2528
2020-09-29	15.1011	32.4286	30.5279	43.3458	23.7654	10.7111
2020-09-30	10.26	32.95	25.89	43.72	22.96	9.965
2020-10-01	5.64	30.5	20.8	46.44	21.64	7.68
